# Supplementary material for: Post Hepatitis B vaccination sero-conversion among health care workers in the Cape Coast Metropolis of Ghana
Source: PLoS One. 2019 Jun 28;14(6):e0219148. doi: 10.1371/journal.pone.0219148 (PMC6599216; doi:10.1371/journal.pone.0219148)
Supplement: S1 Dataset — (XLSX) [file pone.0219148.s001.xlsx]

## Sheet: Data set
code	gender	age	department	cadre	mthspractice		vaccinedose	where	interval	stick?	howlongago?	booster?		smoke?	alcohol?		HBsAG		abquan
1	2	28	1	1	72		2	2	2	1	108	2		2	2		0		313.3
2	1	25	6	2	24		3	1	2	1	24	2		2	1		0		296.5
3	2	28	1	2	18		3	1	3	1	96	2		2	2		0		305.4
4	2	31	1	2	60		2	1	1	2	24	2		2	2		1		0.7
5	2	24	1	2	36		2	2	1	1	12	2		2	1		0		280.9
6	2	42	6	3	48		3	1	2	1	12	2		2	1		0		255.1
7	2	26	6	2	48		3	1	1	1	108	2		2	1		0		27.14
8	2	33	6	2	12		3	2	2	1	24	2		2	1		0		106
9	2	32	1	2	120		3	1	2	1	60	2		2	2		0		140.5
10	2	20	1	2	12		3	1	2	1	48	2		2	2		0		321.9
11	1	28	1	2	18		3	2	1	1	84	2		1	1		0		32.5
12	2	26	1	2	48		3	1	2	1	60	2		2	2		0		112.9
13	1	27	1	2	36		3	1	2	1	12	1		2	2		0		298.1
14	1	26	7	6	36		3	1	1	1	96	2		2	1		0		298.1
15	1	28	1	2	24		2	1	2	1	108	2		2	1		0		316.8
16	1	28	1	2	24		1	1	1	2	60	2		2	2		0		74.22
17	1	43	1	2	14		3	1	2	1	60	2		2	2		0		302.7
18	2	40	1	2	12		3	2	1	1	60	2		2	2		0		210.2
19	2	24	2	6	12		3	2	2	1	84	2		2	2		0		302.7
20	2	37	6	2	108		3	1	1	1	48	2		2	2		0		315.9
21	2	28	1	2	60		3	1	2	1	48	2		2	2		0		83.7
22	2	22	6	2	12		3	1	2	3	108	2		2	2		0		275.4
23	2	41	1	2	120		3	1	2	1	60	2		2	2		0		279.3
24	2	33	1	6	84		2	1	1	1	24	2		2	1		0		278
25	2	30	2	2	108		3	1	1	1	72	2		2	2		0		11.06
26	2	26	1	1	60		3	1	2	2	24	2		2	2		0		288.2
27	2	24	1	1	36		3	2	3	1	72	2		2	1		0		306.3
28	2	33	1	1	54		2	1	1	2	120	2		2	2		0		301.4
29	2	26	1	1	36		3	2	2	1	96	2		2	2		0		223.5
30	2	32	1	1	60		3	1	1	1	120	1		2	2		0		214.7
31	1	30	1	1	108		2	1	1	1	48	2		2	2		0		330.7
32	1	30	1	1	108		3	1	2	1	108	1		2	2		0		303
33	2	21	7	6	12		3	1	2	1	84	2		2	2		0		260.5
34	2	27	6	4	12		3	1	1	1	72	2		2	1		0		269
35	2	35	7	6	96		3	1	1	2	108	2		2	2		0		284.8
36	2	25	1	1	18		3	1	2	1	48	2		2	2		0		308.3
37	2	38	1	2	120		3	1	1	1	84	2		2	2		0		275.7
38	1	25	1	2	6		3	1	2	1	72	2		2	2		0		146.4
39	2	34	7	6	84		3	1	2	1	96	2		2	2		0		294.3
40	2	26	7	2	12		3	1	2	1	96	2		2	2		0		332.1
41	2	24	1	1	24		3	1	2	1	24	2		2	2		0		0.1
42	2	32	6	6	108		3	2	2	1	24	2		2	2		0		75.3
43	1	29	1	2	84		3	1	1	1	72	2		2	2		0		61.36
44	1	41	6	2	48		3	1	2	1	60	2		2	2		0		119.5
45	2	31	3	2	84		2	1	2	2	72	2		2	2		0		451.5
46	2	30	3	2	84		3	1	2	1	36	2		2	2		0		436.5
47	2	31	3	1	48		3	2	1	1	12	2		2	2		0		419.5
48	2	28	7	2	24		1	1	3	2	60	2		2	2		0		160.6
49	2		1	6	12		3	1	1	1	60	2		2	2		0		62.27
50	1	25	1	1	48		3	2	2	3	108	2		2	2		0		436.5
51	2	41	1	6	108		3	1	3	2	108	2		2	2		0		292.2
52	2	37	6	2	48		3	1	2	1	84	2		2	2		0		34.8
53	2	34	1	1	108		3	1	3	1	108	1		2	2		0		175.8
54	1	29	1	1	12		3	1	2	1	108	2		2	2		0		365.5
55	2	39	7	2	15		3	1	2	1	12	1		2	2		0		74.01
56	2	26	1	2	12		3	1	3	1	108	2		2	2		0		374
57	2	34	6	2	108		3	1	3	1	108	2		2	1		0		392.9
58	2	28	2	2	12		3	1	1	1	48	2		2	2		0		412
59	1	40	1	1	108		3	1	1	1	48	2		2	1		0		163.9
60	2	29	1	2	72		3	2	1	1	24	1		2	2		0		386
61	2	31	4	2	60		3	1	2	1	60	2		2	2		0		315.4
62	2	27	7	4	12		3	1	2	1	72	2		2	1		0		91.47
63	2	36	1	2	13		3	1	1	1	120	2		2	2		0		311.5
64	2	26	1	1	18		3	1	1	1	96	2		2	2		0		322.5
65	2	42	7	6	120		3	1	1	1	72	2		2	2		0		405
66	1	26	7	2	18		3	1	1	1	12	2		2	1		0		36.81
67	2	30	7	2	36		3	1	1	1	24	2		2	2		0		163.1
68	2	26	1	1	18		3	2	1	1	60	1		2	2		0		416.5
69	2	28	1	2	24		3	2	2	1	96	2		2	2		0		0.1
70	2	27	7	2	36		3	1	2	1	72	2		2	2		0		171.3
71	2	40	1	6	108		1	1	3	2	108	2		2	2		0		340.7
72	1	45	7	6	108		3	1	1	1	108	2		2	2		0		23.16
73	2	29	2	2	24		3	1	1	1	60	2		2	2		0		298.9
74	2	43	7	2	12		3	1	1	1	48	2		2	2		0		346
75	1	32	1	2	36		3	1	1	1	84	2		2	2		0		414.5
76	2	30	7	2	24		3	1	2	1	108	2		2	2		0		436.1
77	1	28	5	6	36		3	1	1	1	24	2		2	2		0		426.1
78	2	31	7	6	108		3	1	1	1	12	2		2	2		0		456.8
79	1	34	1	1	12		3	1	1	1	36	2		2	2		0		417.3
80	2	27	7	2	18		3	1	1	1	96	2		2	2		0		390
81	1	29	1	1	12		3	1	2	1	120	1		2	2		0		400.1
82	2	27	2	1	18		3	1	3	1	24	2		2	2		0		83.28
83	2	28	2	1	18		3	2	1	1	72	2		2	2		0		49.31
84	2	25	2	2	18		3	1	2	1	72	2		2	2		0		72.62
85	1	30	2	2	96		3	1	2	1	120	1		2	2		0		384.1
86	2	25	2	2	18		3	1	2	1	72	2		2	2		0		461.6
87	1	26	2	2	24		3	1	2	1	72	2		2	2		0		213
88	2	34	2	2	60		3	2	1	1	84	2		2	2		0		429.5
89	2	31	2	2	72		3	1	1	1	108	1		2	2		0		426.7
90	2	28	2	2	36		3	2	1	1	84	2		2	2		0		412.4
91	2	27	2	2	36		3	1	3	1	96	2		2	1		0		424
92	2	37	4	2	72		2	2	1	2	120	2		2	2		0		82.1
93	2	30	2	2	72		3	1	2	1	108	2		2	2		0		521.1
94	2	38	2	2	108		3	1	2	1	36	2		2	2		0		423.4
95	2	32	2	2	84		3	1	2	1	120	2		2	2		0		423.4
96	2	32	2	2	24		3	2	1	1	96	2		2	2		0		255.2
97	2	25	2	2	48		3	1	1	1	36	2		2	1		0		379.5
98	2	31	2	2	48		3	1	1	1	48	2		2	2		0		338.8
99	2	52	6	2	120		3	1	2	1	72	2		2	2		0		217.5
100	2	41	5	1	12		3	1	2	1	14	1		2	1		0		465.1
101	2	45	7	6	15		1	1	2	1	12	2		2	1		0		32.12
102	2	25	2	2	24		3	1	2	1	72	2		2	2		0		20.69
103	2	32	2	2	60		3	1	2	1	84	2		2	2		0		70.93
104	2	24	2	2	24		3	1	2	1	84	2		2	2		0		25.99
105	2	37	2	2	12		3	1	1	1	108	2		2	2		0		15.37
106	2	27	7	2	60		3	1	1	1	48	2		2	2		0		151.1
107	2	30	2	2	36		2	1	1	2	108	2		2	2		0		60.45
108	2	30	2	2	72		3	1	2	1	84	2		2	2		0		163.9
109	1	34	2	2	60		3	2	2	1	60	2		2	2		0		16.6
110	2	46	4	2	19		3	1	2	1	108	2		2	2		0		15.36
111	2	26	2	2	24		3	1	2	1	108	2		2	2		0		149.1
112	2	29	2	2	18		3	1	2	1	72	2		2	1		0		145.9
113	2	30	2	2	18		3	1	2	1	72	2		2	2		0		68.93
114	2	42	2	6	6		3	1	2	1	60	2		2	1		0		171.6
115	2	36	2	1	120		3	2	2	1	13	2		2	2		0		151.4
116	1	32	4	2	24		3	1	1	1	24	2		2	1		0		15.27
117	1	29	4	2	24		3	1	2	1	36	2		2	1		0		155.4
118	1	27	4	2	18		3	1	1	1	84	2		2	2		0		13.68
119	2	30	4	2	72		2	1	1	1	108	2		2	2		0		0.1
120	2	30	4	2	24		3	2	1	1	84	2		2	2		0		168.8
121	2	35	2	2	108		3	1	1	1	84	1		2	2		0		146.3
122	2	35	7	2	108		3	2	2	1	120	2		2	2		0		133.8
123	2	30	2	2	96		3	1	2	1	96	2		2	2		0		132.2
124	1	37	2	1	120		3	1	2	1	13	2		2	1		0		37.12
125	2	27	2	2	18		3	1	1	1	108	2		2	1		0		137.5
126	2	27	2	2	24		3	1	2	1	84	2		2	2		0		67.66
127	1	35	2	1	108		3	2	2	1	60	2		2	2		0		78.53
128	2	28	2	2	36		3	1	1	1	36	2		2	2		0		44.18
129	2	24	2	2	12		3	1	1	1	108	2		2	2		0		30.56
130	2	24	2	2	18		3	1	1	1	24	2		2	1		0		136.2
131	2	26	2	2	12		3	1	2	2	24	2		2	2		0		72.21
132	1	25	1	1	18		3	1	2	1	48	2		2	2		0		149.8
133	2	28	2	2	108		3	1	1	1	108	2		2	2		0		93.44
134	2	24	2	1	12		3	1	2	1	24	2		2	1		0		141.8
135	2	44	2	6	108		3	2	1	1	108	2		2	2		0		58.32
136	1	28	2	1	18		3	1	1	1	60	1		2	2		0		146.8
137	1	28	2	1	18		3	2	2	1	108	2		2	2		0		158.8
138	1	35	2	2	108		3	2	3	1	60	2		2	2		0		13.02
139	2	25	2	2	24		3	1	2	1	72	2		2	2		0		142.6
140	2	26	2	1	18		3	1	3	1	12	2		2	2		0		40.12
141	2	26	2	2	12		3	1	2	1	108	2		2	2		0		41.46
142	2	28	2	2	72		3	1	1	1	24	2		2	2		0		176.7
143	2	25	2	2	18		3	1	1	1	108	2		2	2		0		56.72
144	2	31	2	2	12		3	1	1	1	108	2		2	2		0		19.59
145	2	24	2	2	24		3	1	1	1	108	2		2	1		0		165.4
146	2	27	4	2	39		3	1	1	1	20	2		2	2		0		53.55
147	2	25	2	2	48		3	1	2	1	96	2		2	2		0		53.84
148	2	23	2	2	18		3	1	2	1	72	2		2	2		0		291.7
149	2	26	2	2	24		3	1	2	1	60	2		2	2		0		156.6
150	2	34	2	2	108		3	1	2	1	96	2		2	2		0		50.37
151	2	22	6	2	9		3	2	3	1	84	2		2	2		0		129.3
152	2	36	6	2	108		3	2	3	1	108	2		2	2		0		172.4
153	1	23	1	2	36		3	1	1	1	96	2		2	2		0		85.95
154	2	22	6	2	36		3	1	2	1	24	2		2	2		0		124.5
155	1	37	1	2	108		3	1	2	1	108	2		2	2		0		177.1
156	2	26	1	6	22		3	1	2	3	108	2		2	2		0		273.4
157	2	29	1	2	24		3	1	2	1	36	2		2	2		0		166.8
158	2	32	1	2	96		3	1	1	1	72	2		2	2		0		39.41
159	1	26	1	2	24		3	1	1	1	108	2		2	2		0		119.2
160	2	30	1	2	60		3	1	2	1	60	2		2	2		0		31.62
161	1	26	1	2	24		3	1	1	1	108	2		2	2		0		30.8
162	2	25	1	2	24		3	1	1	1	24	2		2	2		0		160.9
163	2	29	1	2	24		3	1	1	1	72	2		2	2		0		168.4
164	1	30	7	2	120		3	1	1	1	3	2		2	2		0		34.8
165	2	42	2	2	19		2	1	1	2	96	2		2	2		1		0.1
166	2	25	2	2	18		3	1	1	3	84	2		2	2		0		14.67
167	2		2	2	108		3	1	2	1	60	2		2	2		0		95.59
168	2	38	2	2	108		3	1	1	1	60	2		2	2		0		91.8
169	2	33	2	2	72		1	1	1	2	84	2		2	1		0		15.27
170	2	30	2	2	108		3	1	2	1	108	2		2	2		0		155.4
171	1	26	2	2	36		3	1	2	1	36	2		2	1		0		14.86
172	2	35	2	2	108		3	1	1	1	108	2		2	1		0		103
173	2	28	2	2	24		3	1	1	1	108	2		2	2		0		128.7
174	2	35	2	6	108		3	2	1	3	108	2		2	2		0		73.08
175	1	31	7	2	60		3	1	1	1	36	2		2	1		0		101.9
176	2	29	1	2	12		3	1	1	1	72	2		2	2		0		145
177	2	31	1	2	60		3	1	2	1	132	2		2	2		0		66.04
178	2	29	1	2	108		3	1	1	1	72	2		2	2		0		164.8
179	1	35	7	2	108		3	2	1	1	12	2		2	2		0		27.26
180	1	35	1	1	108		3	1	1	2	108	2		2	2		0		14.86
181	2	27	1	2	36		3	2	1	1	84	2		2	2		0		176.2
182	1	27	1	2	36		2	1	1	2	84	2		2	2		0		15.29
183	2	26	1	2	12		3	2	1	1	12	2		2	2		0		158
184	1	30	1	2	36		1	2	1	1	12	1		2	2		0		194.6
185	2	35	1	2	108		3	1	1	1	24	2		2	2		0		135.6
186	1	38	1	1	108		3	1	1	1	108	2		2	2		0		178.95
187	2	21	1	2	42		3	1	1	1	108	2		2	2		0		401.3
188	1	35	1	2	108		3	1	1	1	96	2		2	2		0		393.5
189	2	35	1	2	108		2	1	1	1	108	2		2	2		0		234.1
190	1	23	1	2	6		3	1	1	3	72	2		2	2		0		3.698
191	2		7	5	108		2	1	1	1	96	2		2	2		0		41.81
192	1	39	7	6	108		1	1	2	2	48	2		2	2		0		347.5
193	2	38	4	2	14		3	1	1	1	72	2		2	2		0		427.8
194	1	26	4	2	24		3	1	2	1	60	2		2	2		0		420.2
195	2	26	4	2	24		3	2	1	1	108	2		2	2		0		330.1
196	2	24	4	2	24		3	1	1	1	12	2		2	2		0		431.9
197	2	30	4	2	108		3	1	1	1	60	2		2	2		0		420.5
198	2	33	2	2	108		3	1	1	1	60	2		2	2		0		326.4
199	2	22	2	2	42		3	1	1	1	108	2		2	2		0		446.1
200	2	24	4	2	36		3	1	1	1	48	2		2	2		0		258.3
201	1	26	4	1	18		3	2	2	1	36	2		2	2		0		435.9
202	1	24	4	1	18		3	1	2	1	96	2		2	2		0		236.6
203	1	41	4	6	108		3	1	2	1	12	2		2	2		0		435.9
204	2	20	4	2	12		3	1	1	3	108	2		2	2		0		241.4
205	1	33	5	3	12		3	1	1	1	108	2		2	2		0		488.4
206	2	25	7	2	12		3	1	2	1	36	2		2	2		0		240.3
207	2	29	1	2	60		3	1	1	1	72	2		2	1		0		383.4
208	2	31	1	2	100		2	2	1	2	84	2		2	1		0		70.37
209	2	30	1	2	48		3	1	1	1	48	2		2	2		0		450.6
210	1	37	1	2	60		3	1	1	1	72	2		2	2		0		279
211	2	26	1	2	8		3	1	1	1	36	2		2	1		0		322.8
212	2	25	3	2	18		3	1	1	1	84	2		2	1		0		175.7
213	2	53	3	2	32		3	1	2	1	36	2		2	2		0		241.8
214	1	25	3	2	24		3	2	1	1	24	2		2	1		0		162.6
215	2	31	3	2	60		2	1	1	1	84	2		2	2		0		2.158
216	2	30	3	2	84		1	1	1	2	84	2		2	2		0		438.5
217	2	32	7	2	108		2	1	1	1	24	2		2	2		0		478.1
218	2	46	3	6	12		2	1	1	1	3	2		2	2		0		114.9
219	1	23	3	6	14		2	1	1	1	3	2		2	2		0		85.98
220	2	30	4	6	108		2	1	1	1	108	2		2	2		0		230.7
221	2	33	3	2	96		3	1	1	1	48	2		2	2		0		81.14
222	2	24	3	2	24		3	1	2	3	60	2		2	2		0		248.1
223	1	23	3	2	24		3	1	1	1	48	2		2	2		0		39.71
224	2	23	3	2	36		3	1	2	1	96	2		2	2		0		8.66
225	1	22	3	2	12		3	2	2	1	108	2		2	2		0		234.3
226	1	21	3	1	6		3	2	2	1	60	2		2	2		0		82.74
227	1	45	3	1	17		3	1	2	1	18	2		2	2		0		21.61
228	2		3	2	29		3	1	1	1	108	1		2	2		1		2.1
229	2	29	3	1	48		3	2	1	1	24	2		2	2		0		22.48
230	2	31	3	1	6		2	1	1	1	84	2		2	2		0		32.6
231	2	26	3	1	6		3	2	1	1	84	2		2	1		0		145.1
232	1	30	3	2	60		2	1	2	1	108	2		2	2		0		146.7
233	1	24	3	1	6		2	1	1	1	96	2		1	1		0		245.1
234	1	27	3	1	6		1	1	1	2	108	2		2	1		0		0.1
235	1	26	3	1	6		3	1	1	1	108	2		1	1		0		91.2
236	2	28	3	2	6		3	1	1	1	60	1		2	2		0		188.5
237	2		2	1	6		2	1	2	1	6	2		2	2		0		14.9
238	2	26	1	2	34		3	2	1	1	84	2		2	2		0		317.9
239	2	28	1	2	36		3	1	2	1	72	2		2	2		0		89.6
240	1	33	3	1	6		3	1	2	1	96	2		2	1		0		12.5
241	1	30	3	1	108		3	1	1	1	36	2		2	2		0		220.3
242	1	27	3	1	6		2	1	1	1	108	2		2	2		0		265
243	1	28	2	2	24		2	1	2	1	108	2		2	2		0		34.7
244	1	31	3	2	24		2	1	2	3	108	2		2	2		0		250.3
245	2	31	3	1	8		3	1	2	1	72	2		2	2		0		174.9
246	2	26	3	1	6		3	1	1	1	60	2		2	2		0		284.3
247	2	30	2	2	96		3	1	1	1	72	2		2	2		0		223.5
248	1	26	6	6	12		3	1	1	1	12	2		2	2		0		0.1
249	2	27	4	2	24		3	1	1	1	72	2		2	2		0		185.2
250	2	26	4	2	36		3	2	2	1	72	2		2	2		0		262.4
251	1	42	7	2	120		3	1	1	1	108	2		2	2		0		226.2
252	2	35	7	2	60		3	1	2	1	60	2		2	2		0		249.8
253	2	24	1	1	6		3	1	2	1	72	2		2	2		0		260.9
254	1	41	1	2	108		3	1	2	1	132	1		2	2		0		138
255	2	59	7	2	300		3	1	2	1	48	2		2	2		0		28.89
256	2	28	7	2	24		3	1	1	1	72	2		2	2		0		294
257	1	34	7	2	60		3	1	2	1	60	2		2	2		0		109.7
258	1	28	7	6	72		3	1	1	1	36	2		2	2		0		193
259	1	40	7	6	108		3	1	1	1	20	2		2	2		0		141.3
260	1	51	7	6	20		3	1	1	1	108	2		2	2		0		177.7
261	2	29	7	2	24		2	1	2	1	3	2		2	2		0		273.1
262	2	35	4	2	108		3	1	2	1	72	2		2	1		0		196.4
263	2	29	4	2	24		3	1	1	1	84	2		2	2		0		148
264	2	40	4	2	108		3	1	1	1	72	2		2	2		0		131
265	1	40	4	1	108		2	1	2	2	60	2		2	2		0		390.8
266	1	24	4	1	18		2	1	1	1	48	2		2	1		0		0.1
267	1	37	4	1	8		3	1	1	1	48	2		2	2		0		25.92
268	2	39	4	2	72		3	1	2	1	108	1		2	2		0		284.2
269	2	28	4	2	108		2	1	1	1	36	2		2	2		0		19.7
270	1	39	4	2	108		1	1	1	2	48	2		2	2		0		31.34
271	2	27	4	2	108		3	1	2	1	48	2		2	2		0		6.129
272	2	26	1	2	36		3	2	1	1	24	2		2	2		0		297.4
273	2	26	4	2	9		3	1	2	1	48	2		2	2		0		299.7
274	2	28	7	2	48		3	2	1	1	96	2		2	2		0		8.61
275	1	39	4	2	132		3	2	1	1	108	2		2	2		0		214.3
276	2	39	4	2	108		2	1	1	2	48	2		2	2		0		314.2
277	1	33	4	1	72		3	1	2	1	72	2		2	2		0		56.9
278	2	37	4	2	60		3	1	2	1	96	2		2	1		0		265.3
279	2	39	4	2	108		3	1	2	1	96	2		2	2		0		299.7
280	2	33	4	2	96		1	2	1	2	108	2		2	2		0		1.067
281	2	32	4	2	36		3	1	1	1	84	2		2	2		0		89.4
282	1	40	6	6	20		1	1	1	1	48	1		2	1		0		21.49
283	2	39	4	2	72		1	1	1	2	24	2		2	1		0		265.1
284	2	43	4	2	108		3	1	2	1	108	2		2	2		0		258.2
285	2	43	4	2	108		2	1	1	3	108	2		2	2		0		2.754
286	2	43	4	2	108		3	2	2	1	72	2		2	2		0		144
287	2	26	4	2	72		3	1	1	1	108	2		2	2		0		304.4
288	2	43	4	6	108		3	1	1	1	96	2		2	2		0		304.4
289	1	34	1	6	108		2	2	1	2	8	2		2	1		0		46.9
290	2	28	7	6	60		2	1	1	2	108	2		2	2		0		282.4
291	1	23	4	2	18		3	1	1	1	48	2		2	2		0		234.2
292	2	43	7	2	120		3	1	2	1	48	2		2	2		0		174.3
293	2	31	7	2	60		3	1	2	1	48	2		2	2		0		210.6
294	1	28	7	2	24		2	1	1	1	36	2		2	1		0		166.4
295	2	28	7	6	36		3	1	1	1	2	2		2	2		0		311.1
296	2	23	2	1	8		3	1	1	1	60	1		2	2		0		311.1
297	1	29	1	2	18		2	1	2	2	48	2		2	2		0		11.24
298	1	41	7	6	108		2	1	1	1	96	2		2	2		0		46.8
299	1	35	7	6	108		2	1	1	1	2	2		2	2		0		51.99
300	2	36	7	5	60		1	1	1	2	120	2		2	2		0		185.7
301	2	36	7	2	108		3	1	1	1	108	2		2	2		0		101.4
302	2	31	4	2	84		3	1	2	1	96	2		2	2		0		212.7
303	2	36	1	2	108		2	1	2	1	84	2		2	2		0		245.3
304	2	24	4	2	22		3	1	1	1	72	2		2	2		0		64.4
305	1	38	4	2	108		3	1	1	1	72	2		2	1		0		229.5
306	2	27	4	2	24		3	1	2	1	72	2		2	2		0		368.7
307	1	27	1	2	24		3	1	2	1	60	2		2	2		0		403.4
308	1	27	1	2	18		3	1	2	1	96	2		2	1		0		18.9
309	2	27	1	2	12		3	1	2	1	24	2		2	2		0		388.9
310	2	26	1	1	18		3	1	2	1	36	2		2	2		0		418.6
311	2	36	1	2	108		3	1	1	1	108	2		2	1		0		408.2
312	2	44	1	2	108		3	1	2	1	108	2		2	2		0		378.1
313	2	21	1	3	12		3	1	2	1	48	2		2	2		0		0.1
314	2	31	1	2	108		3	1	1	1	3	1		2	2		0		403.4
315	2	54	7	6	32		2	1	2	1	13	2		2	2		0		205.3
316	2	44	1	2	108		3	1	1	1	120	2		2	2		0		7.46
317	2	38	1	2	16		3	2	1	1	96	2		2	2		0		422.4
318	2	36	3	2	132		3	1	2	1	60	2		2	2		0		374.4
319	2	32	3	2	108		3	2	1	1	108	2		2	2		0		386.7
320	1	27	3	2	12		1	2	1	1	12	2		2	1		0		435.4
321	2	31	3	2	24		3	1	2	1	108	1		2	2		0		44.5
322	2	44	3	2	108		2	1	1	1	6	2		2	2		0		83.3
323	1	44	4	2	108		1	1	2	2	60	1		2	2		0		313.8
324	1	32	4	2	108		3	2	1	1	108	2		2	1		0		568.9
325	1	25	4	2	24		3	1	2	1	36	2		2	2		0		331.5
326	1	21	4	1	12		3	1	1	1	108	2		2	1		0		47.3
327	1	30	4	2	48		3	1	1	1	96	2		2	1		0		437.9
328	2	25	3	2	36		3	2	2	1	36	2		2	2		0		0.7
329	2	26	2	2	48		3	1	2	1	48	2		2	2		0		288.5
330	2	26	4	2	24		3	1	2	1	60	2		2	2		0		394.5
331	2	32	7	2	108		3	2	1	3	108	2		2	1		0		0.1
332	2	22	2	2	24		3	1	2	1	84	2		2	2		0		45
333	1	32	7	6	108		3	1	2	1	12	2		2	2		0		400.6
334	1	36	7	2	108		2	1	2	1	48	2		2	2		0		0.1
335	2	28	2	2	24		2	1	1	2	36	2		2	2		0		0.1
336	2	37	2	2	108		3	1	2	1	12	2		2	2		0		7.1
337	1	33	5	2	36		3	1	1	1	24	2		2	2		0		386.3
338	1	33	5	3	24		3	1	2	1	108	2		2	1		0		61.1
339	2	36	5	3	120		3	1	1	1	108	2		2	2		0		397
340	2	35	5	2	108		3	1	1	3	108	2		2	2		0		461.5
341	1	28	5	3	48		3	1	1	1	48	2		2	1		0		24.4
342	1	23	5	3	24		3	1	2	1	108	2		2	1		0		453.2
343	2	24	7	6	12		3	1	1	1	60	2		2	1		0		386.3
344	1	33	5	3	120		3	1	1	1	108	2		2	1		0		69.8
345	2	32	5	3	24		3	1	1	1	48	2		2	2		0		232.6
346	2	26	5	3	24		3	1	1	1	36	2		2	1		0		77.4
347	2	24	5	3	24		3	1	1	1	24	2		2	1		0		411
348	2	24	5	3	24		3	1	1	1	24	2		2	2		0		119.4
349	2	28	5	3	108		3	2	2	1	72	2		2	2		0		408.8
350	2	24	5	3	24		3	1	1	1	96	2		2	2		0		402.7
351	2	32	5	3	108		2	1	1	1	12	2		2	2		0		247.6
352	2	30	5	3	108		3	1	1	1	24	2		2	2		0		203.7
353	2	33	5	3	24		3	1	2	1	24	2		2	2		0		5.9
354	1	35	5	3	108		2	1	1	1	36	2		2	2		0		413.2
355	1	26	5	3	24		3	1	1	1	24	2		2	2		0		393.5
356	1	47	5	6	15		3	1	2	1	96	2		2	1		0		239.7
357	1	37	5	3	108		3	1	1	1	24	2		2	1		0		0.5
358	1	27	5	3	12		2	1	2	1	36	2		2	2		0		190.5
359	2	37	5	3	108		2	1	1	2	12	2		2	2		0		372.3
360	2	36	5	3	108		3	1	2	1	72	2		2	2		0		401.9
361	2	27	7	1	48		3	1	1	1	72	2		2	2		0		481.9
362	1	37	5	3	108		2	2	1	1	96	2		2	2		0		9.5
363	2	22	5	3	12		2	1	1	2	18	2		2	2		0		411.9
364	1	32	4	1	60		3	2	1	1	120	2		2	1		0		51.9
365	2	23	5	6	12		3	1	1	1	12	2		2	2		0		447.3
366	2	21	5	3	12		3	1	2	1	120	1		2	1		0		469.9
367	2	26	1	2	15		3	1	2	1	24	2		2	2		0		77.6
368	1	40	1	6	108		2	1	1	1	108	2		2	2		0		67.6
369	2	27	2	2	24		3	1	1	1	60	2		2	2		0		478.6
370	1	27	1	2	48		3	1	1	1	24	2		2	1		0		439.5
371	1	29	7	6	108		3	1	1	1	48	2		2	2		0		512.7
372	1	28	1	2	12		1	2	1	2	2	2		2	2		0		1.1
373	2	36	7	6	108		2	1	2	2	48	2		2	2		0		2.7
374	2	31	7	6	120		2	1	1	1	48	2		2	2		0		499.6
375	2	27	4	2	24		3	1	2	1	48	2		2	1		0		520.1
376	2	28	4	2	60		3	1	2	1	96	2		2	2		0		29.4
377	2	31	4	2	60		3	1	1	1	96	2		2	2		0		185.4
378	1	24	4	2	24		3	2	2	1	48	1		2	2		0		298.2
379	2	25	4	2	24		3	1	1	1	108	2		2	2		0		364.2
380	2	37	4	6	108		3	1	1	1	108	2		2	2		0		590.5
381	2	37	4	2	108		3	1	3	1	48	2		2	1		0		442.7
382	1	29	5	3	108		3	1	2	1	24	2		2	1		1		4.9
383	2	47	1	2	24		2	1	1	2	84	2		2	2		0		630.5
384	2	37	7	2	108		2	2	1	1	84	2		2	2		0		435.9
385	1	27	1	1	36		3	1	1	1	48	2		2	1		0		32.9
386	2	27	1	2	24		3	2	2	1	96	2		2	2		0		291.1
387	2	27	1	2	18		3	1	2	1	12	2		2	2		0		455.6
388	1	27	1	2	36		3	1	1	1	84	2		2	2		0		0.1
389	1	22	5	3	12		3	2	2	1	36	2		2	2		0		405.3
390	1	24	5	3	12		3	1	2	1	96	2		2	2		0		176.8
391	1	25	5	3	12		3	1	2	1	84	2		2	2		0		86.9
392	2	27	4	2	36		3	1	1	1	48	2		2	2		0		152.5
393	1	31	7	2	30		3	1	1	2	24	2		2	2		0		71.19
394	1	27	1	2	18		1	1	1	1	12	2		2	1		0		247.8
395	2	27	3	2	18		1	1	2	2	60	2		2	2		0		256.8
396	2	32	2	2	84		3	1	1	1	36	2		2	1		0		48.13
397	2	31	2	2	18		3	1	3	1	60	2		2	2		0		217.9
398	2	27	7	6	39		1	1	3	2	48	2		2	2		0		265.2
399	2	54	2	2	25		3	1	3	2	60	2		2	2		0		24.76
400	1	28	1	2	26		2	1	2	2	48	2		2	2		0		213.9
401	2	33	3	2	96		3	1	3	1	72	2		2	2		0		215.2
402	1	25	4	2	36		2	1	1	1	24	2		2	2		0		213.9
403	1	40	7	6	84		3	2	2	1	72	2		2	1		0		219.3
404	1	27	6	6	30		3	2	2	1	24	2		2	1		0		237.2
405	2	46	3	2	120		3	1	1	1	120	2		2	2		0		232.9
406	1	29	7	2	48		3	1	1	1	36	2		2	2		0		111.9
407	1	30	1	2	48		3	1	1	1	96	1		2	1		0		142.7
408	2	20	2	2	6		3	1	1	1	24	2		2	2		0		223.8
409	2	30	7	2	24		1	1	2	2	60	2		2	2		0		96.15
410	1	59	7	6	72		3	1	1	1	12	2		2	1		0		262.2
411	2	30	3	2	84		3	1	1	1	96	2		2	2		0		284
412	1	29	7	2	12		3	2	1	1	48	1		2	2		0		129.9
413	2	23	2	2	80		3	1	1	1	24	2		2	2		0		6.568
414	2	29	2	2	12		3	1	2	1	72	2		2	2		0		221.3
415	1	29	5	3	12		3	1	1	1	24	2		2	2		0		290.3
416	2	22	2	2	8		3	1	1	1	48	2		2	2		0		208.7
417	2	30	7	2	108		3	1	3	1	12	2		2	2		0		234.2
418	2	29	7	2	48		2	1	1	1	48	2		2	2		0		141.6
419	2	38	7	4	120		2	1	3	1	72	2		2	2		0		245.3
420	1	25	7	4	12		3	1	2	1	36	2		2	2		0		113.4
421	2	27	7	6	12		3	1	1	1	108	2		2	2		0		11.17
422	2	27	2	2	24		2	1	1	1	2	2		2	1		0		318.8
423	2	26	2	2	12		3	1	2	1	48	2		2	2		0		368.8
424	1	55	7	5	17		3	1	2	1	3	2		2	2		0		292.5
425	2	33	7	4	12		3	1	1	1	60	2		2	2		0		385.6
426	1	27	5	3	36		3	2	2	1	6	2		2	2		0		65.42
427	2	26	1	2	12		3	1	1	1	48	2		2	2		0		340.6
428	2	20	7	6	9		3	1	1	1	3	2		2	2		0		376.2
429	2	23	1	2	8		3	1	1	1	48	2		2	2		0		22.23
430	1	26	5	3	6		3	1	1	1	96	2		2	2		0		209.4
431	1	29	7	2	12		3	1	1	1	24	2		2	2		0		394.9
432	2	38	7	5	120		2	1	1	2	72	2		2	2		0		78.56
433	1	26	7	2	24		2	1	1	1	60	2		2	2		0		287.6
434	2	27	2	2	8		3	1	1	1	48	2		2	2		0		339.9
435	2	29	1	2	48		3	1	2	1	48	2		2	2		0		381.9
436	2	24	2	2	8		2	1	1	2	36	2		2	2		0		234.3
437	2	29	7	2	6		3	2	1	1	60	2		2	2		0		175.9
438	1	26	2	2	24		3	1	2	1	2	2		2	2		0		341.6
439	2	21	2	2	36		3	1	1	1	2	2		2	2		0		324.6
440	2	23	1	2	24		3	1	2	1	48	2		2	2		0		335.4
441	1	22	7	4	6		3	1	1	1	72	2		2	2		0		88.09
442	1	23	1	2	24		3	1	2	1	3	2		2	2		0		300
443	1	25	5	3	12		3	1	1	1	12	2		2	2		0		1.799
444	2	32	2	2	96		3	1	1	1	132	2		2	2		0		2.546
445	2	41	2	2	60		3	1	2	1	60	1		2	2		0		338.4
446	2	30	2	2	60		2	1	1	2	48	2		2	2		0		172.5
447	2	25	7	6	6		3	1	1	1	60	2		2	2		0		144.5
448	1	32	4	2	120		3	2	1	1	12	2		2	1		0		337.7
449	2	38	2	2	60		3	2	1	1	24	2		2	2		0		220.5
450	2	30	2	2	48		3	1	1	1	72	2		2	2		0		312.3
451	1	32	4	2	120		3	1	2	1	96	2		2	1		0		350.1
452	1	36	7	6	72		1	2	1	2	72	2		2	2		0		6.088
453	2	30	1	5	36		3	2	2	1	120	2		2	1		0		31.78
454	2	31	2	2	96		3	1	1	1	72	2		2	2		0		70.54
455	2	32	7	2	12		3	1	2	1	36	2		2	2		0		0.126
456	1	22	1	2	12		1	1	1	1	60	2		2	2		0		0.711
457	1	26	5	3	36		1	1	3	2	84	2		2	2		1		0.694
458	2	27	7	6	20		3	1	3	1	72	2		2	2		0		417.1
459	2	27	3	2	36		3	2	3	1	84	2		2	2		0		417.1
460	2	27	7	6	16		3	1	1	1	120	1		2	2		0		435.8
461	2	27	7	6	16		3	1	1	1	3	2		2	2		0		462.1
462	2	25	2	2	72		2	2	1	1	72	2		2	2		0		130.2
463	1	25	6	2	8		3	1	1	1	72	2		2	2		0		376.3
464	2	26	1	2	12		3	1	2	1	60	2		2	1		0		447.6
465	2	34	1	2	72		3	1	2	1	72	2		2	2		0		425.8
466	2	28	1	2	12		3	2	2	1	36	2		2	2		0		69.97
467	2	25	1	2	36		3	1	2	1	36	1		2	2		0		401.6
468	2	27	1	2	36		1	1	1	1	48	2		2	2		0		239
469	2		1	1	6		3	2	1	1	36	2		2	2		0		243.4
470	2	29	1	1	24		3	2	2	1	84	2		2	2		0		81.98
471	1		1	1	60		3	1	1	1	84	2		1	2		0		422.3
472	1	26	1	1	6		3	1	2	1	72	2		2	2		0		41.67
473	2	35	5	1	120		3	1	1	1	20	2		2	2		0		136.1
474	1	25	1	1	6		3	1	2	1	72	2		2	2		0		244
475	1	26	1	1	12		3	1	1	1	12	2		2	2		0		381.5
476	2	26	1	1	6		3	1	1	1	108	2		2	2		0		252.2
477	1	22	1	6	36		3	2	1	1	12	2		2	2		0		391.3
478	1	22	7	2	36		3	2	1	3	60	2		2	2		0		391.3
479	1	22	1	2	48		3	2	2	1	108	2		2	2		0		49.97
480	2	21	1	2	36		3	1	1	1	12	2		2	2		0		67.9
481	2	29	1	2	36		3	1	1	1	24	2		2	2		0		313.1
482	2	21	1	2	36		3	1	1	1	12	2		2	2		0		391.3
483	1	22	1	2	24		3	2	1	1	12	2		2	2		0		368.7
484	1	23	7	6	24		2	1	2	1	12	2		2	2		0		396.9
485	2	22	7	2	24		3	2	1	1	60	2		2	2		0		77.74
486	1	24	7	6	24		3	2	1	1	60	2		2	2		0		436.2
487	1	27	1	2	24		3	2	1	1	12	2		2	1		0		219
488	2	26	1	2	24		3	1	1	1	84	2		2	2		0		407.1
489	2	24	7	2	24		3	1	2	1	120	2		2	2		0		478.4
490	1	25	1	2	24		3	2	2	1	60	2		2	1		0		0.544
491	2	26	7	2	24		3	2	1	1	36	2		2	2		0		401.9
492	1	22	1	2	24		3	2	1	1	60	2		2	2		0		302.7
493	2	26	1	1	24		3	1	2	1	96	1		2	1		0		136.4
494	1	23	1	2	24		3	1	1	1	60	2		2	2		0		433.4
495	2	26	7	2	24		3	1	2	1	48	2		2	2		0		433.4
496	2	26	7	6	24		3	2	2	1	24	2		2	2		0		412.7
497	2	25	7	6	18		3	1	1	1	12	2		2	2		0		190
498	2	25	4	2	18		3	1	1	1	12	2		1	2		0		425.8
499	2	26	7	6	18		3	1	1	1	6	2		2	2		0		449.4
500	1	21	4	2	18		3	2	1	1	12	2		2	2		0		517
501	2	23	7	2	18		3	1	2	1	48	2		2	2		0		101.8
502	1	22	1	2	18		3	2	2	2	48	2		2	2		0		411.5
503	2	26	4	2	18		3	1	2	1	36	2		2	2		0		428.2
504	2	22	1	2	18		3	1	1	1	48	2		2	2		0		26.17
505	2	22	1	2	18		3	2	1	1	108	2		2	2		0		404.3
506	2	21	4	2	18		3	2	1	1	36	2		2	2		0		397.8
507	2	23	1	2	30		3	1	1	1	36	2		2	2		0		449.4
508	1	24	7	2	30		3	1	1	1	6	2		2	2		0		280.1
509	1	26	1	2	30		3	1	1	1	12	2		2	2		0		512.4
510	2	26	4	2	30		3	2	1	1	12	2		2	2		0		435
511	2	26	1	1	30		3	2	2	1	36	2		2	2		0		388.1
512	2	26	4	2	30		3	2	1	1	12	2		2	2		0		121.1
513	1	26	1	1	12		1	2	1	1	24	2		2	2		0		343.5
514	1	26	1	2	30		3	1	1	1	12	2		2	2		0		435
515	2	22	1	1	48		3	2	1	1	6	2		2	2		0		480.5
516	2	26	1	1	12		3	2	2	1	72	2		2	1		0		526.8
517	1	26	4	2	72		3	1	1	2	96	2		2	2		1		1.558
518	1	31	4	1	30		3	2	1	1	30	2		2	1		0		544.5
519	1	24	4	2	30		3	2	1	1	24	2		2	1		0		199
520	1	26	4	2	30		3	1	1	1	24	2		2	1		0		386.1
521	2	29	1	1	30		3	1	1	1	120	2		2	2		0		369.5
522	1	25	1	1	30		3	2	1	1	24	2		2	2		0		388.8
523	1	26	1	1	12		3	2	2	2	60	2		2	1		0		2.513
524	1	25	1	1	12		3	2	2	1	60	1		2	2		0		527.5
525	2	29	1	2	30		3	1	1	1	72	2		2	2		0		109.2
526	1	27	1	2	24		3	1	1	1	84	2		2	2		0		86.15
527	1	33	4	2	36		2	1	1	1	36	2		1	1		0		2.722
528	2	33	7	2	36		3	1	1	1	72	2		2	2		0		410.6
529	2	34	1	2	36		3	1	1	1	72	2		2	2		0		147.6
530	1	29	1	2	30		3	2	1	1	60	2		2	2		0		1.486
531	1	44	7	2	48		1	1	1	2	36	2		2	1		0		170.3
532	1	47	1	1	16		3	1	1	1	72	2		2	2		0		278.3
533	2	40	1	6	120		3	1	3	2	36	2		2	1		0		428.4
534	2	55	7	1	13		3	1	1	2	36	1		2	2		0		141.4
535	2	45	7	1	21		3	1	1	1	36	2		2	2		0		411.6
536	2	28	1	2	60		3	1	1	1	48	2		2	2		0		204.2
537	2	31	2	2	96		3	1	2	1	96	1		2	2		0		484.1
538	1	31	6	2	60		3	2	1	1	48	2		2	2		0		334.4
539	2	24	7	2	60		3	2	1	1	36	2		2	2		0		503.1
540	2	22	7	2	48		3	1	2	1	36	2		2	2		0		488.5
541	2	23	1	2	48		3	1	1	1	36	2		2	2		0		18.85
542	2	23	1	2	48		3	1	2	1	60	2		2	2		0		222
543	2	24	7	2	30		1	1	3	2	6	2		2	2		0		7.438
544	2	37	1	2	12		3	1	1	1	84	2		2	2		0		67.03
545	2	29	1	2	13		3	2	1	1	84	1		2	2		0		527.3
546	2	27	7	2	24		3	2	1	1	6	2		2	2		0		217.8
547	2	29	2	2	36		1	2	1	2	60	2		2	2		0		32.02
548	1	39	7	6	120		3	1	2	1	36	2		2	1		0		217.1
549	2	30	2	2	84		3	1	2	1	48	2		2	2		0		85.75
550	1	34	1	2	120		3	1	1	1	72	2		2	1		0		131.6
551	2	29	7	2	30		3	1	1	1	36	2		2	2		0		49.26
552	1	42	1	2	18		3	1	1	1	36	2		2	1		0		52.93
553	2	29	7	2	18		3	1	1	1	36	2		2	2		0		2.759
554	1	24	7	2	12		3	1	1	1	12	2		2	2		0		488.2
555	2	41	1	2	120		3	1	1	1	36	2		2	1		0		405.9
556	2		7	2	72		3	1	1	1	72	1		2	2		0		528.8
557	1		5	2	15		3	1	1	1	36	2		2	1		0		22.51
558	1	41	5	3	14		3	1	1	1	120	1		2	2		0		419.2
559	1	26	6	2	48		3	2	1	1	3	2		2	2		0		427.7
560	2	25	4	2	8		3	1	1	1	84	2		2	2		0		432.4
561	1	38	7	2	15		3	1	1	1	36	2		2	2		0		101.8
562	2		7	6	30		3	2	1	1	36	2		2	1		0		380
563	2	54	3	2	32		2	1	2	2	22	2		2	2		0		411.4
564	1		7	3	13		3	1	1	1	36	2		2	1		0		28.99
565	1	40	5	3	13		3	2	2	1	132	2		2	2		0		126.7
566	1	27	7	6	24		3	2	2	1	36	2		2	1		0		21.17
567	1	57	7	6	22		3	1	1	1	36	2		2	2		0		36.3
568	1	36	7	6	14		3	1	1	1	12	2		2	2		0		528.8
569	1	59	7	3	240		3	1	1	1	36	2		2	1		0		511.3
570	1		5	3	30		3	1	1	1	36	2		2	2		0		349.3
571	1	46	7	6	12		3	1	1	1	36	2		2	1		0		37.44
572	2		7	6	12		2	1	1	1	72	2		2	2		0		2.138
573	1	38	7	6	36		3	1	1	1	36	2		2	1		0		12.66
574	1	59	7	6	240		3	1	1	1	6	2		2	1		0		463.3
575	2	28	2	2	48		3	2	1	1	24	2		2	2		0		250.8
576	2	54	7	6	300		3	2	1	1	36	2		2	2		0		78.29
577	2	24	2	2	48		3	1	1	1	48	2		2	1		0		462.6
578	2	24	2	2	48		1	2	3	2	72	2		2	1		0		7.915
579	2	21	2	6	24		3	1	1	2	24	2		2	2		0		81.15
580	2	33	7	2	72		3	1	2	2	24	2		2	2		1		0.3
581	2	34	2	2	100		3	1	2	1	96	2		2	2		0		277.6
582	1		7	2	72		3	1	2	2	48	1		2	2		0		416.6
583	2	25	2	2	36		3	1	2	1	36	2		2	2		0		503.2
584	2	35	7	2	84		3	1	2	1	36	2		2	2		0		459.9
585	2	29	7	6	60		3	1	1	1	36	2		2	1		0		427
586	1	34	7	5	60		3	1	1	1	36	2		2	1		0		250.5
587	2	24	2	2	24		3	2	2	1	36	2		2	1		0		453.5
588	2	24	1	2	12		3	1	1	1	12	2		2	2		0		522.6
589	2		6	6	96		3	1	1	1	24	2		2	2		0		294.2
590	2		6	6	96		3	1	1	1	60	2		2	2		0		484.6
591	2	31	2	2	24		3	1	1	1	108	2		2	1		0		12.97
592	2	24	7	6	12		3	1	2	1	12	2		2	2		0		518
593	1	31	7	6	48		3	2	1	1	72	2		2	2		0		571.8
594	1	28	2	1	96		3	1	2	1	36	2		2	2		0		289.1
595	2	24	2	2	48		3	1	2	1	24	2		2	2		0		455.7
596	2	36	2	2	72		3	1	2	1	24	2		2	2		0		474.3
597	1	31	5	6	36		3	1	1	1	36	2		2	2		0		105.6
598	2	35	7	6	108		3	1	1	1	24	2		2	2		0		320.5
599	2	31	7	6	60		3	2	1	1	120	1		2	2		0		455.5
600	2	31	7	6	36		3	1	1	1	12	2		2	2		0		380.7
601	2	35	2	2	96		3	1	2	1	60	2		2	2		0		302.8
602	2	26	1	2	13		2	1	2	2	72	2		2	2		0		460.4
603	2	26	7	6	36		3	1	1	1	24	1		2	2		0		444.1
604	2	26	4	2	36		3	1	1	1	36	2		2	2		0		502.2
605	2	26	4	2	36		3	1	1	1	24	2		2	2		0		181.3
606	1	26	7	6	36		3	1	1	1	36	2		2	2		0		419.4
607	1	37	7	6	36		3	2	2	1	60	2		2	2		0		530.7
608	2	41	7	2	120		3	1	2	1	120	2		2	2		0		518.2
609	2	31	7	2	72		3	1	1	3	24	2		2	2		0		211.3
610	2	34	1	2	108		3	1	2	1	108	2		2	1		0		556.6
611	2	32	7	2	96		3	1	1	1	24	2		2	2		0		348.9
612	1	42	5	3	15		3	1	2	1	24	2		2	1		0		114.2
613	1	26	7	1	36		1	1	1	2	48	2		2	2		0		464
614	2	32	3	2	96		3	1	2	1	72	1		2	1		0		503.7
615	1	33	7	2	108		1	1	1	2	18	2		2	1		0		576.6
616	2	26	2	2	48		3	1	2	1	60	2		2	2		0		47.52
617	2	32	7	2	120		3	1	1	1	24	2		2	2		0		190.9
618	1	36	7	2	108		3	1	2	1	18	1		2	2		0		184.2
619	2	35	7	3	108		3	1	2	1	60	1		2	2		0		485.7
620	2	30	7	6	48		3	1	1	1	24	2		2	2		0		117.9
621	2	34	7	2	108		3	1	1	1	60	1		2	2		0		52.51
622	2	28	7	6	48		3	1	1	1	24	2		2	2		0		161.6
623	1	28	7	2	48		3	1	2	1	36	1		2	2		0		166.5
624	1	28	4	2	72		3	1	2	1	72	2		2	2		0		27.55
625	1	28	7	6	72		3	1	1	1	36	2		2	2		0		146.2
626	2	28	2	2	48		2	1	1	1	24	2		2	2		0		216
627	1	28	7	6	48		3	1	2	1	24	2		2	1		0		109.3
628	1	25	7	6	48		3	1	1	1	12	2		2	2		0		23.7
629	2	26	4	2	24		3	1	1	1	96	1		2	2		0		222.5
630	1	36	7	3	132		2	1	1	3	36	2		2	1		0		259.7
631	1	38	7	6	132		3	1	2	3	24	2		2	2		0		237.1
632	1	41	7	6	180		3	1	2	1	54	2		2	2		0		312.6
633	1	26	7	6	72		2	1	2	1	12	2		2	2		0		174.9
634	1	31	5	6	72		3	1	2	1	12	2		2	1		0		40.39
635	1	45	7	6	180		3	1	1	1	12	2		2	2		0		68.84
636	1	44	7	6	21		3	2	2	3	108	2		2	2		0		4.051
637	2	29	1	2	24		3	2	1	1	36	2		2	2		0		31.1
638	1	34	7	6	60		3	1	2	3	54	2		2	2		0		38.34
639	2	27	1	2	24		3	1	1	1	54	2		2	2		0		231.7
640	1	50	7	6	23		3	1	2	3	54	2		2	2		0		6.055
641	1	23	7	2	6		2	1	1	2	72	2		2	2		0		19.75
642	1	26	1	2	12		3	1	2	1	54	2		2	2		0		47.97
643	2	21	1	2	18		3	1	1	1	8	2		2	2		0		299.5
644	1	20	7	2	24		3	1	1	1	8	2		2	2		0		213.6
645	2	21	3	2	18		2	1	1	1	8	2		2	2		0		198.9
646	2	26	3	2	24		3	1	1	1	12	1		2	2		0		243.3
647	1	34	7	6	9		3	2	2	1	84	2		2	2		0		169.7
648	1	42	7	6	72		3	1	2	1	24	2		2	2		0		237.1
649	2	21	7	2	18		3	1	1	1	24	2		2	2		0		98
650	2	26	7	2	48		3	1	2	1	54	1		2	2		0		214.9
651	2	50	7	6	16		3	1	1	1	48	2		2	2		0		8.003
652	2	33	7	2	12		3	1	1	1	12	2		2	2		0		268
653	2	40	7	6	96		3	2	1	3	12	2		2	2		0		17.22
654	2	40	7	6	84		3	2	1	3	36	2		2	2		0		1.525
655	1	34	4	2	72		3	2	2	1	108	2		2	2		0		486.9
656	2	30	2	2	96		3	2	1	1	24	2		2	2		0		98.49
657	2	38	4	2	15		3	1	2	1	120	1		2	2		0		227.6
658	2	48	7	6	72		3	2	1	1	48	2		2	2		0		478.6
659	2	27	7	6	72		1	1	2	2	24	2		2	2		0		75.32
660	2	35	1	2	48		3	1	1	1	120	1		2	2		0		363.4
661	2	30	1	2	120		3	1	2	1	24	2		2	2		0		222.9
662	2	23	2	2	12		3	1	2	2	48	2		2	2		0		225.5
663	1	26	6	2	12		3	1	1	1	48	2		2	2		0		190.1
664	2	24	7	2	12		3	1	1	1	48	2		2	2		0		129.9
665	1	40	7	6	120		3	1	2	1	120	2		2	2		0		81.99
666	2	23	7	2	6		3	1	1	1	12	2		2	2		0		211.9
667	1	35	7	6	72		2	1	2	1	36	2		2	2		0		243.8
668	2	34	7	2	96		3	1	2	1	8	2		2	2		0		252.8
669	2	31	7	2	60		2	1	2	1	36	2		2	2		0		32.95
670	2	33	7	2	84		3	1	2	1	60	2		2	2		0		6.661
671	1	42	7	6	120		2	1	2	2	48	2		2	1		0		221.5
672	1	36	1	6	72		3	1	1	1	12	2		2	1		0		191
673	2	26	7	6	12		3	1	1	1	120	2		2	1		0		432.2
674	2	26	5	2	6		3	1	2	1	84	2		2	2		0		323.8
675	1	39	5	3	14		3	1	2	1	120	2		2	2		0		375.7
676	1	23	2	2	12		3	2	2	1	54	2		2	2		0		361.3
677	2	56	7	6	30		3	1	2	1	36	2		2	2		0		188.5
678	2	35	4	2	18		3	1	2	1	24	2		2	2		0		506.6
679	1	32	5	3	36		3	1	2	1	60	2		2	2		0		14.68
680	1	38	7	6	16		3	1	2	1	24	2		2	2		0		430.4
681	2	24	6	2	12		3	1	1	1	24	2		2	2		0		489
682	2	25	2	2	12		3	1	2	1	60	2		2	2		0		143.9
683	2	25	2	2	12		3	1	2	1	60	2		2	2		0		0.722
684	2	25	2	2	12		3	1	2	1	60	2		2	2		0		109.4
685	2	27	7	2	72		3	1	2	1	36	2		2	2		0		5.794
686	1	48	7	2	23		3	1	2	1	15	2		2	1		0		515.9
687	1	40	7	6	14		3	2	2	1	96	2		2	1		0		443.6
688	2	25	7	6	12		3	1	1	1	24	2		2	2		0		72.83
689	2	29	7	2	12		3	1	2	1	48	2		2	2		0		490.8
690	2	35	7	2	24		3	1	1	1	60	2		2	2		0		20.08
691	2	25	1	2	36		3	1	1	1	30	2		2	2		0		466.3
692	2	28	7	2	60		3	1	1	1	8	2		2	2		0		443.6
693	1	25	7	3	12		3	1	2	1	60	2		2	2		0		121.1
694	2	31	7	6	72		3	1	1	1	24	2		2	2		0		79.7
695	1	23	5	3	6		3	1	2	1	72	2		2	2		0		8.72
696	1	38	1	1	132		3	2	1	2	54	2		2	2		0		43.67
697	1	54	7	6	60		2	1	2	1	54	2		2	2		0		64.52
698	1	42	4	6	72		2	1	2	2	36	2		2	2		0		267.2
699	1	24	5	3	6		1	1	1	2	24	2		2	2		0		3.285
700	2	25	5	3	12		3	1	1	1	12	2		2	2		0		410.5
701	2	32	2	2	72		3	1	1	1	72	2		2	2		0		413.3
702	2	32	7	6	24		2	2	1	1	3	2		2	2		0		42.38
703	2	30	6	2	60		3	2	2	1	84	2		2	2		0		33.11
704	2	31	7	6	84		3	1	1	1	24	2		2	1		0		0.359
705	2	30	3	2	36		3	1	1	1	36	2		2	2		0		310.1
706	1	32	7	6	72		3	1	1	1	6	2		2	1		0		0.94
707	1	22	2	2	12		3	1	1	1	12	2		2	2		0		629.6
708	2	38	7	6	12		3	2	2	1	36	1		2	2		0		508.9
709	2	43	7	6	120		3	2	1	1	84	2		2	2		0		73.43
710	2	58	2	2	14		3	1	2	1	12	2		2	2		0		439.8
711	2	29	7	4	60		3	1	2	1	72	2		2	2		0		28.48
